# Supplementary material for: Tubal Stump Ectopic Pregnancy After IVF-ET in Patients Who Underwent Salpingectomy or Adnexectomy: A Qualitative Systematic Review
Source: Medicina (Kaunas). 2025 Dec 31;62(1):83. doi: 10.3390/medicina62010083 (PMC12843002; doi:10.3390/medicina62010083)
Supplement: Supplementary file 1 [file medicina-62-00083-s001.zip]

Archive with 1 entries (1 files):
- medicina-4018429-supplementary.pdf
